# Supplementary material for: Incidence of Severe COVID-19 Outcomes and Immunization Rates in Apulian Individuals with Inflammatory Bowel Disease: A Retrospective Cohort Study
Source: Vaccines (Basel). 2024 Aug 2;12(8):881. doi: 10.3390/vaccines12080881 (PMC11359773; doi:10.3390/vaccines12080881)
Supplement: Supplementary file 1 [file vaccines-12-00881-s001.zip]

Archive with 1 entries (1 files):
- vaccines-3093242-supplementary.pdf
